# Supplementary material for: Ecological Significance of a Novel Nitrogen Fixation Mechanism in the Wax Scale Insect Ericerus pela
Source: Insects. 2025 Aug 13;16(8):836. doi: 10.3390/insects16080836 (PMC12386322; doi:10.3390/insects16080836)
Supplement: Supplementary file 1 [file insects-16-00836-s001.zip]

Archive with 2 entries (2 files):
- Figure S3.pdf
- Figures S1 and S2.pdf
